# Supplementary material for: Characterisation of Antennal Sensilla and Electroantennography Responses of the Dung Beetles Bubas bison, Onitis aygulus and Geotrupes spiniger (Coleoptera: Scarabaeoidea) to Dung Volatile Organic Compounds
Source: Insects. 2023 Jul 12;14(7):627. doi: 10.3390/insects14070627 (PMC10380661; doi:10.3390/insects14070627)
Supplement: Supplementary file 1 [file insects-14-00627-s001.zip]

Archive with 1 entries (1 files):
- insects-2471043-supplementary.pdf
